# Supplementary material for: Analysis of Pyrrolizidine Alkaloids in Stingless Bee Honey and Identification of a Botanical Source as Ageratum conyzoides
Source: Toxins (Basel). 2024 Jan 12;16(1):40. doi: 10.3390/toxins16010040 (PMC10819179; doi:10.3390/toxins16010040)
Supplement: Supplementary file 1 [file toxins-16-00040-s001.zip]

Archive with 1 entries (1 files):
- toxins-2777298-supplementary.pdf
